# Supplementary material for: Quercetin Prevents Intestinal Stem Cell Aging via Scavenging ROS and Inhibiting Insulin Signaling in Drosophila
Source: Antioxidants (Basel). 2022 Dec 27;12(1):59. doi: 10.3390/antiox12010059 (PMC9854609; doi:10.3390/antiox12010059)
Supplement: Supplementary file 1 [file antioxidants-12-00059-s001.zip]

Archive with 3 entries (3 files):
- Supplementary Files/Supplementary Materials.pdf
- Supplementary Files/Table S4.xlsx
- Supplementary Files/Table S5.xlsx
